# Supplementary material for: Evaluation of obstructive sleep apnea in non-cystic fibrosis bronchiectasis: A cross-sectional study
Source: PLoS One. 2017 Oct 3;12(10):e0185413. doi: 10.1371/journal.pone.0185413 (PMC5626030; doi:10.1371/journal.pone.0185413)
Supplement: S1 File — (XLS) [file pone.0185413.s001.xls]

## Sheet: Sheet1
Marital status	Sex	Age	Weight	Height cm	BMI	Obesity	Education	Status_work	Pseudomonas	Number of exacerbations / year	Exacerbation ≥3 times per year	cough	expectoration	hemoptysis	dyspnea	tiredness	wheezing	crackles	rumbling	wheezes	Cardiac comorbidities	Rhinosinusitis	Soothing and sedatives	Total time Sleep >= 360	FVC pre-BD	%	FEV1/FVC pre-BD	Diagnosis	Standardized diagnosis	FEV1 post-BD	%	FVC post-BD	%	FEV1/FVC post-BD	Arousal Index	AHI	Severity	Obstructive Apnea	OA_Number_events	OA_Medium time	OA_Longer	Central Apnea (CA)	CA_Medium time	CA_Longer	Mixed Apnea (MA)	Hipopnea	HIP Events	HIP_Medium time	HIP_Longer
1	2	41	64.3	1.6	25.1	2	4	2	0	0	0	1	1	2	1	1	2	1	2	2	0	0	0	1	1.63	50	93	mixed lung disease severe	2	1.49	55	1.54	47	97	12.9	3.5	0	1	10	11.8	17	1	14.5	14.5	0	1	11	20.1	57.2
1	1	63	72.4	1.67	25.96	2	1	2	0	0	0	1	1	1	1	1	1	2	1	2	1	0	0	0	2.88	71	45	obstructive lung disease moderate	1	1.32	42	2.43	73	45	10.4	3.6	0	1	12	17.2	35.5	1	14.7	14.7	0	1	8	18.4	29
2	2	71	43.4	1.45	20.64	1	2	2	0	1	0	1	1	1	1	2	1	1	2	2	1	0	0	0	1.37	61	47	obstructive lung disease severe	1	0.78	42	1.81	59	54	9.7	1.2	0	0			0	0			0	1	5	13.2	14.5
1	2	53	51.7	1.57	20.97	1	1	2	0	3	1	1	1	1	1	1	1	2	1	2	1	0	1	1	1.7	57	48	obstructive lung disease severe FVC decreased	3	0.95	39	1.9	63	50	7.5	1.5	0	1	1	11.9	11.9	0			0	1	9	14.9	22
2	2	56	55.35	1.56	22.74	1	1	2	0	0	0	1	1	2	2	1	1	1	1	2	1	0	0	0	2.69	91	49	obstructive lung disease moderate	1	1.45	61	2.71	94	53	9.8	0.6	0	0			0	0			0	1	3	12	14.2
2	2	41	50.5	1.42	25.04	1	4	2	0	1	0	1	1	1	1	2	2	1	2	2	0	0	0	0	1.34	47	60	mixed lung disease severe	2	0.93	39	1.39	48	67	4.1	1.8	0	1	1	12.9	12.9	0			0	1	8	21.8	47.1
4	2	67	66.85	1.48	30.52	3	1	3	0			1	1	2	1	2	1	2	1	1	1	0	0	0	1.26	53	74	obstructive lung disease moderate	1	1.02	55	1.35	57	76	9.6	0	0	0			0	0			0	0
1	2	41	56.45	1.47	26.12	2	0	3	0	1	0	1	1	1	1	1	1	1	2	1	1	0	0	0	2.01	72	58	obstructive lung disease moderate	1	1.2	50	1.92	69	63	4.9	0.5	0	0			0	0			0	1	2	15.6	17.7
1	1	37	50.7	1.56	20.83	1	4	1	0	3	1	1	1	2	1	1	1	2	1	2	0	0	0	0	2.32	61	58	mixed lung disease moderate	2	1.45	45	2.26	59	64	8.2	5.7	1	1	8	11.2	15.1	1	11.1	15.1	0	1	23	13.6	20.4
2	2	34	48.5	1.63	18.25	0	4	5	0	1	0	1	1	2	1	1	1	1	1	1	0	1	0	0	2.19	59.7	60	obstructive lung disease moderate FVC decreased	3	1.54	42.75	2.14	58.4	71	6.3	2.4	0	0			0	1	10.7	10.7	0	1	8	13.9	19.3
2	1	48	68.5	1.66	24.86	1	2	5	0	0	0	1	1	1	2	1	2	1	1	2	0	1	0	0	1.77	43	69	mixed lung disease severe	2	1.27	38	1.67	41	76	3.3	5.1	1	1	6	18.7	24.9	0			0	1	11	20.3	27.6
1	2	27	62.5	1.64	23.24	1	5	2	0	7	1	1	1	2	2	2	1	1	1	1	0	1	0	1	2.47	67	85	mixed lung disease mild	2	2.22	69	2.57	69	86	8	0.2	0	0			0	0			0	1	1	10.8	10.8
1	1	62	87	1.73	29.1	2	1	5	1	0	0	1	1	2	1	2	1	2	1	2	0	0	0	0	2.85	64	54	obstructive lung disease moderate	1	1.74	50	3.2	73	59	14	18.2	2	1	24	13.7	34.1	0			0	1	66	19.2	35.2
2	2	34	82	1.67	29.4	2	4	5	0	0	0	1	1	2	1	1	1	1	2	2	1	0	0	0	1.76	47	84	mixed lung disease severe	2	1.43	95	1.67	44	86	8	0.4	0	0			0	0			0	1	1	10.3	10.3
1	1	65	43	1.64	16	0	2	5	0	5	1	1	1	1	1	1	1	1	1	2	1	0	1	0	3.62	97	80	normal	0	2.96	102	3.58	96	83	8.6	0.2	0	0			0	1	17.6	17.6	0	0
1	1	73	62	1.6	23.62	1	2	5	0	2	0	1	1	2	1	2	2	1	2	2	1	1	0	0	2.61	76	83	normal	0	2.2	85	2.52	73	87	7.3	0.8	0	0			0	0			0	1	3	32.7	41.2
1	1	67	81	1.69	28.36	2	1	5	0	0	0	1	1	2	1	1	1	1	2	2	0	1	0	0	3.19	80	87	normal	0	2.81	90	3.21	81	87	5.4	2.7	0	1	11	28.3	110.3	0			0	1	1	19.3	19.3
1	1	25	62	1.64	23.1	1	2	2	1	1	0	1	1	1	1	2	2	1	2	2	0	1	0	0	2.54	72	67	obstructive lung disease moderate	1	1.79	58	2.64	75	68	2.6	16.3	2	1	42	7.8	90	0			0	1	46	8.5	49.2
2	2	68	57	1.51	25	1	2	5	0	1	0	1	1	2	1	1	1	2	1	2	1	0	0	1	2.01	79	63	obstructive lung disease mild	1	1.38	70	2.1	82	66	8.3	0	0	0			0	0			0	0
3	2	59	48	1.58	19.32	1	1	3	0	5	1	1	1	2	1	1	1	2	2	2	1	1	1	0	1.45	48	49	obstructive lung disease severe FVC decreased	3	0.78	32	1.59	52	49	2.9	1.6	0	0			0	0			0	1	5	10	10
1	1	51	69.9	1.69	24.47	1	2	2	1	0	0	1	1	1	1	1	1	2	2	2	0	1	0	0	4.26	96	65	obstructive lung disease mild	1	3.1	86	4.1	92	76	4.9	13.8	1	0			0	0			0	1	56	12	47.4
1	1	46	59	1.7	20.4	1	1	5	0	3	1	1	1	2	2	1	2	1	2	1	0	0	0	1	3.51	81	43	obstructive lung disease severe	1	1.18	33	3.33	77	43	6	7.5	1	1	47	15.4	39.9	0			0	0
1	2	42	76	1.63	28.7	2	5	2	0	1	0	1	1	2	1	2	2	1	2	1	0	0	0	0	3.36	95	84	normal	0	2.43	81	3.28	93	87	7.6	2.3	0	1	9	13.6	16	0			0	1	3	14.7	20
1	2	57	37	1.62	14.1	0	1	2	0	0	0	1	2	2	1	2	2	1	2	2	1	0	1	0	2.26	75	119	normal	0	2.24	90	2.46	85	127	5.2	3.1	0	1	4	12.5	15.6	0			0	1	14	21.6	42.7
1	2	46	53	1.65	19.5	1	0	2	0	2	0	1	1	1	1	1	1	1	2	2	0	1	1	1	2.97	88	64	obstructive lung disease mild	1	1.92	68	2.95	88	72	8	2.6	0	1	15	15.1	23.2	0			0	1	1	10.6	10.6
1	1	49	67	1.59	26.5	2	4	1	0	0	0	1	1	2	2	2	2	1	2	2	1	1	0	1	3.66	87	94	normal	0						13.7	5.3	1	1	32	22.7	35.5	1	56	56	0	0
2	1	23	66	1.7	22.8	1	5	2	0	0	0	1	1	2	1	1	1	1	2	2	1	0	0	0	2.46	55	84	obstructive lung disease moderate	1	2.13	56	2.49	55	101	9.4	7.6	1	1	37	23.7	90.1	0			1	1	3	36.2	71.9
1	1	36	61	1.75	19.9	1	1	2	0	1	0	1	1	2	1	1	1	2	2	2	0	0	0	0	2.78	72	50	obstructive lung disease moderate	1	1.45	44	2.74	71	53	14	4.3	0	1	10	12.5	17.5	0			0	1	15	21	55.7
2	2	53	76	1.75	24.8	1	1	2	0	0	0	1	1	1	1	1	2	1	2	2	0	1	0	0	3.18	90	77	obstructive lung disease mild	1	2.32	81	3.54	100	66	18.8	6.6	1	1	8	25	51.4	0			0	1	30	19.6	119.2
1	2	46	81	1.62	30.9	3	1	2	0	0	0	1	1	2	1	2	1	1	2	2	1	0	0	0	2.8	83	72	obstructive lung disease mild	1	1.49	54	2.62	78	57	12.8	4.9	0	1	1	10.8	10.8	0			0	1	22	14.3	21.9
1	1	52	62	1.56	25.5	2	2	1	1	0	0	1	1	1	2	1	1	1	1	2	0	0	0	0	2.86	71	86	obstructive lung disease mild	1	2.13	66	2.94	76	88	9.9	14	1	1	30	15.8	35.8	0			0	1	44	19.2	117.3
1	2	61	50	1.48	22.8	1	1	5				1	1	2	2	2	2	2	1	2	0	1	0	1	1.75	73	51	obstructive lung disease severe	1	0.66	33	1.81	75	45	5.3	0.3	0	1	1	10.6	10.6	0			0	1	1	18.8	18.8
1	2	72	50	1.5	22.2	1	1	5	0	1	0	1	1	1	2	2	2	2	2	2	1	0	0	0	2.27	95	63	obstructive lung disease mild	1	1.62	85	2.63	110	62	15.3	14.8	2	1	21	18.6	62.1	0			1	1	60	20.2	57
1	1	49	82	1.8	25.3	2	2	2	1	8	1	1	1	2	1	1	2	2	1	2	0	0	0	0	3.03	60	61	obstructive lung disease severe	1	1.69	42	3.42	68	49	7	9.4	1	1	2	11.4	12.7	0			0	1	53	20.2	48.9
3	1	34	64	1.75	20.9	1	4	2	1	1	0	1	1	1	1	2	1	1	2	2	0	0	0	1	3.43	67	80	obstructive lung disease moderate	1	2.32	55	3.44	67	81	6.3	1.6	0	1	5	21.3	33.1	0			0	1	7	20.3	27.3
1	1	60	73	1.71	24.9	1	1	1	0	1	0	1	1	2	1	1	1	1	1	2	1	0	0	1	2.09	53	61	obstructive lung disease severe FVC decreased	3	1.3	42	2.57	64	66	16.2	9.2	1	1	36	13.9	27.5	0			0	1	22	17	30.4
1	1	61	64	1.7	22.1	1	2	5	0	1	0	1	1	2	1	2	2	1	1	2	1	0	0	0	1.3	30	82	obstructive lung disease severe FVC decreased	3	0.77	25	1.73	44	57	5.7	1.2	0	1	3	12.2	15.1	0			0	1	3	14.7	19.3
1	1	55	62	1.64	23.5	1	1	4	0	1	0	1	1	2	2	2	1	2	2	2	1	0	0	1	2.4	72	70	obstructive lung disease moderate	1	1.53	65	2.48	76	61.5	13.1	21.6	2	1	100	19.5	35.2	0			0	1	32	27.3	75.7
1	1	45	65	1.71	22.3	1	4	4	0	4	1	1	1	2	1	1	2	1	2	2	0	0	0	1	3.08	64	103	restrictive lung disease mild	4	2.73	74	3.13	66	87.3	8	4.3	0	1	15	18.8	28.8	0			0	1	17	16.8	31.3
1	1	49	69	1.71	23.6	1	4	2	0	3	1	1	1	2	1	1	1	1	2	2	0	1	0	0	1.82	39	63	obstructive lung disease severe	1	1	37	2.23	62	44.7	22.9	17.8	2	1	28	14.5	34.8	0			0	1	53	16.6	90.8
1	1	47	71	1.68	25.2	2	4	2	0	2	0	1	1	2	1	1	1	2	2	2	0	0	0	1	3.63	80	71	obstructive lung disease moderate	1	2.05	57	3.63	80	56.4	4	1.9	0	1	3	11.3	12.1	0			0	1	9	14.5	20.7
1	1	67	67	1.64	24.9	1	1	5	0	0	0	1	1	2	2	2	2	1	2	2	1	0	1	0	3.31	97	67	obstructive lung disease mild	1	1.78	70	3.51	103	67	48.2	52.3	3	1	216	18.9	86.3	1	13.5	13.5	0	1	47	14.8	25.3
2	1	40	57	1.64	21.2	1	4	2	1	1	0	2	2	2	1	1	1	1	2	2	0	0	0	1	2.19	48	77	mixed lung disease severe	2	1.49	47	2.22	49	67	7.2	2.8	0	1	3	13.2	18.2	0			0	1	15	19.5	28.6
2	2	41	62	1.62	23.7	1	5	2	0	2	0	1	1	1	1	1	2	2	2	2	0	0	0	0	2.51	69	82	nonspecific lung disease mild	5	2.15	75	2.59	72	90	7.1	5.6	1	1	32	15.9	29.2	0			0	1	1	12.2	12.2
2	1	37	73	1.71	25	1	2	2	0	4	1	1	1	1	1	1	1	1	2	2	0	0	0	1	3.41	73	79	obstructive lung disease moderate FVC decreased	3	2.43	63	4.24	91	70	10.3	4.8	0	1	22	17.5	30.3	0			0	1	7	15.3	20.4
2	1	33	69	1.7	23.9	1	0	1	0	1	0	1	1	1	1	2	2	1	2	2	0	0	0	1	2.21	44	56	obstructive lung disease severe	1	0.81	20	2.03	41	48	18.6	17.4	2	1	61	11.8	18.9	0			0	1	40	17.3	42.2
1	1	81	68	1.7	23.5	1	1	5	1	5	1	1	1	2	1	1	1	2	1	2	1	0	0	0	2.65	69	35	obstructive lung disease severe	1	0.79	26	2.83	73	36	66.7	58.9	3	1	245	24.8	176	1	14.2	14.2	0	1	71	16.4	111.2
1	2	58	76	1.55	31.6	3	1	2	1	3	1	1	1	2	1	1	1	1	2	2	0	0	0	0	0.98	34	53	mixed lung disease severe	2	0.52	22	1.07	37	49	7.6	10.8	1	1	55	16.4	33.7	0			0	1	9	15.1	27.5
2	2	41	66	1.65	24.2424	1	4	2	0	1	0	1	1	2	1	2	2	1	2	2	1	0	0	0	3.67	96	75	normal	0	3.09	98	3.73	98	83	8.6	0.9	0	1	5	23.2	58.5	0			0	0
[truncated: 18 more columns]
